# Supplementary material for: Bioinformatic Analysis of Lytic Polysaccharide Monooxygenases Reveals the Pan-Families Occurrence of Intrinsically Disordered C-Terminal Extensions
Source: Biomolecules. 2021 Nov 4;11(11):1632. doi: 10.3390/biom11111632 (PMC8615602; doi:10.3390/biom11111632)
Supplement: Supplementary file 1 [file biomolecules-11-01632-s001.zip]

Archive with 1 entries (1 files):
- biomolecules-1422186-supplementary.pdf
